# Supplementary material for: Expert opinion on a consensus-based checklist for the critical appraisal of cost-of-illness (COI) studies: qualitative interviews
Source: Int J Technol Assess Health Care. 2023 Jun 9;39(1):e33. doi: 10.1017/S0266462323000181 (PMC11574535; doi:10.1017/S0266462323000181)
Supplement: Supplementary file 1 [file S0266462323000181sup.zip]

Archive with 2 entries (2 files):
- S0266462323000181sup001.docx
- S0266462323000181sup002.docx
